# Supplementary material for: Role of Cholesterol 25-Hydroxylase (Ch25h) in Mediating Innate Immune Responses to Streptococcus pneumoniae Infection
Source: Cells. 2023 Feb 10;12(4):570. doi: 10.3390/cells12040570 (PMC9953875; doi:10.3390/cells12040570)
Supplement: Supplementary file 1 [file cells-12-00570-s001.zip]

Archive with 1 entries (1 files):
- cells-2144922-supplementary.pdf
